# Supplementary material for: Clinicians and individuals with acquired brain injury perspectives about factors that influence mobility: creating a core set of mobility domains among individuals with acquired brain injury
Source: Ann Med. 2021 Dec 13;53(1):2365–79. doi: 10.1080/07853890.2021.2015539 (PMC8676689; doi:10.1080/07853890.2021.2015539)
Supplement: Supplemental Material [file IANN_A_2015539_SM7437.zip]

Archive with 3 entries (3 files):
- Supplemental files/Appendix 1.docx
- Supplemental files/Appendix 2.docx
- Supplemental files/Appendix 3.docx
